# Supplementary material for: Galactoside-Based Molecule Enhanced Antimicrobial Activity through Acyl Moiety Incorporation: Synthesis and In Silico Exploration for Therapeutic Target
Source: Pharmaceuticals (Basel). 2023 Jul 13;16(7):998. doi: 10.3390/ph16070998 (PMC10385442; doi:10.3390/ph16070998)
Supplement: Supplementary file 1 [file pharmaceuticals-16-00998-s001.zip]

Archive with 1 entries (1 files):
- pharmaceuticals-2444689-supplementary.pdf
